# Supplementary material for: Optimal Synthesis of Novel Phosphonic Acid Modified Diatomite Adsorbents for Effective Removal of Uranium(VI) Ions from Aqueous Solutions
Source: Materials (Basel). 2023 Jul 26;16(15):5263. doi: 10.3390/ma16155263 (PMC10419580; doi:10.3390/ma16155263)
Supplement: Supplementary file 1 [file materials-16-05263-s001.zip]

Archive with 1 entries (1 files):
- materials-2133250-supplementary.pdf
